# Supplementary material for: The Antidepressant Sertraline Affects Cell Signaling and Metabolism in Trichophyton rubrum
Source: J Fungi (Basel). 2023 Feb 20;9(2):275. doi: 10.3390/jof9020275 (PMC9961077; doi:10.3390/jof9020275)
Supplement: Supplementary file 1 [file jof-09-00275-s001.zip]

Archive with 1 entries (1 files):
- jof-2136104-supplementary.pdf
